# Supplementary material for: Podoplanin+ tumor lymphatics are rate limiting for breast cancer metastasis
Source: PLoS Biol. 2018 Dec 28;16(12):e2005907. doi: 10.1371/journal.pbio.2005907 (PMC6310240; doi:10.1371/journal.pbio.2005907)
Supplement: S1 Data — (XLSX) [file pbio.2005907.s009.xlsx]

## Sheet: Figure 1
	C	PDPN-tk											WT
		Experiment 1, Biological replicate 1											Experiment 1, Biological replicate 1
		OD 450nM		GCV 0	GCV 5uM	GCV 50uM			GCV 0	GCV 5uM	GCV 50uM		OD 450nM		GCV 0	GCV 5uM	GCV 50uM			GCV 0	GCV 5uM	GCV 50uM
			Technical Replicate 1	2.6917	2.11251	0.835754		Exp1	2.64911	1.97588	0.729333			Technical Replicate 1	0.892416	0.820886	0.634085		Exp1	0.962094	0.819262	0.591427
			Technical Replicate 2	2.57907	1.83077	0.693483		Exp2	2.09353	1.76624	0.722133			Technical Replicate 2	1.01833	0.792975	0.662017		Exp2	0.715537	0.834054	0.719209
			Technical Replicate 3	2.67656	1.98438	0.658762		Exp3	2.11674	1.86359	0.660341			Technical Replicate 3	0.975539	0.843925	0.478179		Exp3	0.715004	0.759268	0.863435
			Average	2.64911	1.97588	0.729333		Exp4	1.75887	1.43072	0.739835			Average	0.962094	0.819262	0.591427		Exp4	0.802715	0.845153	0.611086
								Exp5	1.32821	1.33972	0.960025
		Experiment 2, Biological replicate 2											Experiment 2, Biological replicate 2
		OD 450nM		GCV 0	GCV 5uM	GCV 50uM		Average	1.98929	1.67523	0.762333		OD 450nM		GCV 0	GCV 5uM	GCV 50uM		Average	0.798838	0.814434	0.696289
			Technical Replicate 1	2.0336	1.9306	0.679424		Cell Viability %						Technical Replicate 1	0.539926	0.777762	0.70963		Cell Viability %
			Technical Replicate 2	2.07655	1.63604	0.60101		PDPN-tk	133.168	99.3261	36.663			Technical Replicate 2	0.76344	0.888925	0.659794		WT	120.437	102.557	74.0359
			Technical Replicate 3	2.17043	1.73209	0.885966			105.24	88.7875	36.301			Technical Replicate 3	0.843246	0.835476	0.788204			89.5723	104.408	90.032
			Average	2.09353	1.76624	0.722133			106.407	93.6813	33.1948			Average	0.715537	0.834054	0.719209			89.5056	95.0466	108.086
									88.4169	71.9211	37.1909									100.485	105.798	76.4969
		Experiment 3, Biological replicate 3							66.7682	67.3465	48.2596		Experiment 3, Biological replicate 3
		OD 450nM		GCV 0	GCV 5uM	GCV 50uM							OD 450nM		GCV 0	GCV 5uM	GCV 50uM
			Technical Replicate 1	2.05685	2.05351	0.693448		Average	100	84.2125	38.3219			Technical Replicate 1	0.688798	0.739178	0.895644		Average	100	101.952	87.1628
			Technical Replicate 2	2.1399	1.73753	0.706088		P value	1	0.0437854	0.00532948			Technical Replicate 2	0.751114	0.74344	0.819445
			Technical Replicate 3	2.15347	1.79974	0.581487								Technical Replicate 3	0.7051	0.795186	0.875217
			Average	2.11674	1.86359	0.660341								Average	0.715004	0.759268	0.863435
		Experiment 4, Biological replicate 4											Experiment 4, Biological replicate 4
		OD 450nM		GCV 0	GCV 5uM	GCV 50uM							OD 450nM		GCV 0	GCV 5uM	GCV 50uM
			Technical Replicate 1	1.82847	1.09703	0.673982								Technical Replicate 1	0.847945	0.845908	0.589757
			Technical Replicate 2	1.66965	1.97209	0.707526								Technical Replicate 2	0.602122	0.824272	0.681786
			Technical Replicate 3	1.77849	1.22305	0.837998								Technical Replicate 3	0.958078	0.865279	0.561714
			Average	1.75887	1.43072	0.739835								Average	0.802715	0.845153	0.611086
		Experiment 5, Biological replicate 5
		OD 450nM		GCV 0	GCV 5uM	GCV 50uM
			Technical Replicate 1	1.21027	1.40584	0.979681
			Technical Replicate 2	1.4545	1.27995	0.982785
			Technical Replicate 3	1.31987	1.33337	0.917608
			Average	1.32821	1.33972	0.960025
	D	Lymphangioma Tissue Weight (g)									Lymphangioma Confluence (%) of Diaphragm
		IFA+PBS (no GCV)			IFA+GCV						IFA+PBS (no GCV)			IFA+GCV
		WT	PDPN-tk		WT	PDPN-tk					WT	PDPN-tk		WT	PDPN-tk
		0.014	0.028		0.0257	0.0118					15.6015	13.1		15.6015	9.2326
		0.02	0.022		0.017	0.015					10.1396	12.5		10.1396	7.78028
		0.023	0.01		0.0231	0.018					16.7648	19.2		16.7648	5.7084
		0.03	0.019		0.022	0.005					9.64096	16.7		9.64096	2.35207
		0.021	0.02		0.022	0.01					13.3007	6.9		22.3007	5.02702
		0.019	0.024		0.027	0.02					11.454	11.9		11.454	9.01241
	Average	0.0211667	0.0205		0.0228	0.0133				Average	12.8169	13.3833		14.3169	6.5188
	P value		0.842991			0.00670094				P value		0.793786			0.00930933
	E		No of lumens with diameter > 40 um per visual field
			WT					PDPN-tk
			Mouse #	Image #	Lumen #	Average per mouse		Mouse #	Image #	Lumen #	Average per mouse
			1	1	22	31		1	1	8	7.66667
				2	51				2	11
				3	20				3	4
			2	1	26	27.6667		2	1	6	13.3333
				2	28				2	20
				3	29				3	14
			3	1	28	17.3333		3	1	15	9
				2	14				2	8
				3	10				3	4
			4	1	6	24		4	1	22	12.6667
				2	34				2	16
				3	32				3	0
			5	1	28	24		5	1	4	2.66667
				2	28				2	0
				3	16				3	4
			6	1	32	20.6667		6	1	8	8.66667
				2	20				2	6
				3	10				3	12
					Average	24.1111				Average	9
					P value	0.000168402
		Average lumen diameter (um)
			WT					WT
			Mouse #	Image #	Diameter	Average per mouse		Mouse #	Image #	Diameter	Average per mouse
			1	1	31.496	28.0017		4	1	62.855	48.6811
				2	31.0886				2	57.0088
				3	31.8198				3	61.5934
				4	26.8514				4	50.3662
				5	31.0524				5	54.5436
				6	37.1214				6	54.7723
				7	30.7693				7	46.8348
				8	23.1894				8	53.3737
				9	21.7945				9	42.4794
				10	23.0814				10	41.2583
				11	19.7547				11	34.0918
			2	1	52.9599	42.4967			12	35.9444
				2	50.9583				13	46.9042
				3	45.299				14	39.5095
				4	41.3189			5	1	51.4466	40.6388
				5	35.3412				2	51.4344
				6	32.4153				3	51.747
				7	41.3612				4	48.5798
				8	39.3256				5	46.2142					WT	PDPN-tk
				9	43.4914				6	45.5522					28.0017	34.5614
			3	1	70.7107	50.0203			7	35.0179					42.4967	25.2801
				2	62.56				8	31.6307					50.0203	27.7633
				3	69.3632				9	31.6228					48.6811	24.0214
				4	54.7723				10	31.0081					40.6388	20.9264
				5	52.2015				11	30.8626					38.2945
				6	47.4342				12	32.55				Average	41.3555	26.5105
				7	42.968			6	1	55.1974	38.2945			P value		0.00516238
				8	38.7298				2	47.1673
				9	38.7298				3	36.2526
				10	46.2493				4	33.1361
				11	39.68				5	42.3173
				12	36.8443				6	36.4177
									7	37.4166
									8	29.2575
									9	30.5859
									10	41.0183
									11	32.4731
			PDPN-tk					PDPN-tk
			Mouse #	Image #	Diameter	Average per mouse		Mouse #	Image #	Diameter	Average per mouse
			1	1	45.5659	34.5614		4	1	43.1712	24.0214
				2	44.0795				2	34.641
				3	44.7214				3	27.4909
				4	41.833				4	21.8689
				5	36.8375				5	18.0278
				6	33.1776				6	20.6034
				7	30.2861				7	24.078
				8	30				8	22.3607
				9	31.225				9	19.8746
				10	33.9559				10	18.1521
				11	22.9129				11	20.1804
				12	25.9808				12	21.2132
				13	28.7228				13	20.6155
			2	1	34.9464	25.2801			14	17.7764
				2	32.4037				15	18.5742
				3	28.2843			5	1	23.9792	20.9264
				4	35.3553				2	31
				5	22.7101				3	22.1077
				6	22.3607				4	24.078
				7	24.2126				5	22.3607
				8	21.3776				6	22.3607
				9	22				7	19.5832
				10	16.1012				8	22.9129
				11	19.6977				9	22.0794
				12	23.9113				10	17.4642
			3	1	43.1712	27.7633			11	16.9779
				2	35.6371				12	22.9129
				3	34.198				13	16.778
				4	33.9116				14	18.7083
				5	31.225				15	19.3649
				6	24.5255				16	18.1108
				7	22.9456				17	22.9129
				8	27.3679				18	16.9558
				9	26.0288				19	18.9737
				10	24.9249				20	18.9077
				11	25.224
				12	21.6795
				13	20.9165
				14	22.3327
				15	22.3607
	F		WT					PDPN-tk
			Mouse #	Image #	Ki67+ #	Average per mouse		Mouse #	Image #	Ki67+ #	Average per mouse
			1	1	990	1299		1	1	534	536.333
				2	1536				2	97
				3	1371				3	978
			2	1	689	894		2	1	239	410.667
				2	1116				2	554
				3	877				3	439
			3	1	1425	1175		3	1	329	363.667
				2	1373				2	333
				3	727				3	429
			4	1	1074	963		4	1	182	200.333
				2	937				2	165
				3	878				3	254
			5	1	720	756		5	1	800	720
				2	687				2	729
				3	861				3	631
			6	1	957	795.333		6	1	901	946.667
				2	553				2	1122
				3	876				3	817
					Average	980.389				Average	529.611
					P value	0.00990687
		Number of PDPN+/Ki67+ Double Positive Cells per Visual Field (40x)
	G		WT					WT
			Mouse #	Image #	Cell #	Average per mouse		Mouse #	Image #	Cell #	Average per mouse
			1	1	1	5.36364		4	1	7	6.11111
				2	6				2	7
				3	3				3	9
				4	14				4	0					WT	PDPN-tk
				5	6				5	6					5.36364	0.857143
				6	1				6	7					6.4	0.714286
				7	6				7	9					4.9	0.857143
				8	7				8	7					6.11111	2
				9	3				9	3					6.66667	0.714286
				10	5			5	1	9	6.66667				6	3.16667
				11	7				2	9				Average	5.9069	1.38492
			2	1	4	6.4			3	8				P value		8.99813e-06
				2	9				4	7
				3	9				5	6
				4	10				6	4
				5	4				7	5
				6	2				8	8
				7	5				9	4
				8	12			6	1	6	6
				9	5				2	8
				10	4				3	6
			3	1	2	4.9			4	10
				2	3				5	5
				3	5				6	1
				4	4				7	10
				5	7				8	5
				6	7				9	3
				7	3
				8	6
				9	5
				10	7
			PDPN-tk					PDPN-tk
			Mouse #	Image #	Cell #	Average per mouse		Mouse #	Image #	Cell #	Average per mouse
			1	1	2	0.857143		4	1	1	2
				2	2				2	1
				3	0				3	10
				4	0				4	1
				5	1				5	0
				6	1				6	0
				7	0				7	1
			2	1	1	0.714286		5	1	0	0.714286
				2	0				2	0
				3	1				3	1
				4	1				4	1
				5	1				5	0
				6	1				6	1
				7	0				7	2
			3	1	0	0.857143		6	1	2	3.16667
				2	2				2	1
				3	2				3	4
				4	1				4	4
				5	1				5	4
				6	0				6	4
				7	0
		Number of PDPN Positive Cells per Visual Field (40x)
			WT					WT
			Mouse #	Image #	Cell #	Average per mouse		Mouse #	Image #	Cell #	Average per mouse
			1	1	26	49.6364		4	1	56	53.8889
				2	68				2	45
				3	48				3	47
				4	78				4	58					WT	PDPN-tk
				5	56				5	50					49.6364	38
				6	45				6	55					51.1	36
				7	72				7	80					53.3	30.7143
				8	40				8	54					53.889	14.2857
				9	42				9	40					64.444	18.2857
				10	32			5	1	60	64.4444				50.667	34.1667
				11	39				2	84				Average	53.8394	28.5754
			2	1	60	51.1			3	80				P value		0.000650613
				2	40				4	30
				3	80				5	80
				4	45				6	45
				5	38				7	54
				6	45				8	87
				7	56				9	60
				8	48			6	1	55	50.6667
				9	60				2	40
				10	39				3	55
			3	1	44	53.3			4	43
				2	40				5	62
				3	58				6	40
				4	50				7	70
				5	50				8	55
				6	60				9	36
				7	48
				8	41
				9	78
				10	64
			PDPN-tk					PDPN-tk
			Mouse #	Image #	Cell #	Average per mouse		Mouse #	Image #	Cell #	Average per mouse
			1	1	44	38		4	1	13	14.2857
				2	48				2	13
				3	32				3	12
				4	30				4	14
				5	36				5	19
				6	42				6	14
				7	34				7	15
			2	1	40	36		5	1	18	18.2857
				2	60				2	14
				3	39				3	25
				4	33				4	16
				5	28				5	13
				6	27				6	18
				7	25				7	24
			3	1	28	30.7143		6	1	37	34.1667
				2	23				2	35
				3	50				3	34
				4	48				4	30
				5	29				5	34
				6	16				6	35
				7	21

## Sheet: Figure 2
A		Matrigel+PBS		PDPN quantification
			WT								PDPN-tk
				PDPN pixel quantification								PDPN pixel quantification
			Mouse #	Image #1	Image #2	Image #3	Average	Total Pixel	% PDPN		Mouse #	Image #1	Image #2	Image #3	Average	Total Pixel	% PDPN
			1	4179	4111	3234	3841.33	379776	1.01147		1	2156	1272	1967	1798.33	379776	0.473525
			2	2753	3421	3153	3109	379776	0.81864		2	1802	2991	865	1886	379776	0.496609
			3	2432	2065	1785	2094	379776	0.551378		3	2134	2842	2174	2383.33	379776	0.627563
			4	4487	4184	4203	4291.33	379776	1.12996		4	641	1639	2104	1461.33	379776	0.384788
			5	3643	2609	2074	2775.33	379776	0.730782		5	416	1036	1444	965.333	379776	0.254185
								Average	0.848448							Average	0.447334
								P value	0.0132783
		Matrigel+VEGFC		PDPN quantification
			WT								PDPN-tk
				PDPN pixel quantification								PDPN pixel quantification
			Mouse #	Image #1	Image #2	Image #3	Average	Total Pixel	% PDPN		Mouse #	Image #1	Image #2	Image #3	Average	Total Pixel	% PDPN
			1	24887	24789	25127	24934.3	379776	6.56554		1	15416	12580	13207	13734.3	379776	3.61643
			2	19681	19533	19743	19652.3	379776	5.17472		2	6859	8432	11378	8889.67	379776	2.34077
			3	29004	27175	27974	28051	379776	7.3862		3	2506	3039	3043	2862.67	379776	0.753778
			4	20280	20905	20874	20686.3	379776	5.44698		4	6202	6397	7259	6619.33	379776	1.74296
			5	21450	23017	21977	22148	379776	5.83186		5	4199	1497	2434	2710	379776	0.713579
								Average	6.08106							Average	1.8335
								P value	0.000325748
		Matrigel+PBS		CD31 quantification
			WT								PDPN-tk
				CD31 pixel quantification								CD31 pixel quantification
			Mouse #	Image #1	Image #2	Image #3	Average	Total Pixel	% CD31		Mouse #	Image #1	Image #2	Image #3	Average	Total Pixel	% CD31
			1	4324	7128	6783	6078.33	379776	1.6005		1	4113	7517	6127	5919	379776	1.55855
			2	4042	3869	3700	3870.33	379776	1.01911		2	6271	5916	4413	5533.33	379776	1.457
			3	3638	4348	2559	3515	379776	0.925546		3	1820	3745	3019	2861.33	379776	0.753427
			4	3410	3955	3877	3747.33	379776	0.986722		4	4830	4512	4352	4564.67	379776	1.20194
			5	1290	3574	3100	2654.67	379776	0.699009		5	3848	1231	3725	2934.67	379776	0.772736
								Average	1.04618							Average	1.14873
								P value	0.660443
		Matrigel+VEGFC		CD31 quantification
			WT								PDPN-tk
				CD31 pixel quantification								CD31 pixel quantification
			Mouse #	Image #1	Image #2	Image #3	Average	Total Pixel	% CD31		Mouse #	Image #1	Image #2	Image #3	Average	Total Pixel	% CD31
			1	1507	757	3759	2007.67	379776	0.528645		1	15482	16072	18166	16573.3	379776	4.36398
			2	14322	12175	12111	12869.3	379776	3.38866		2	7288	8373	6849	7503.33	379776	1.97573
			3	24212	25963	25013	25062.7	379776	6.59933		3	12707	11952	12439	12366	379776	3.25613
			4	9662	13696	10068	11142	379776	2.93383		4	16328	15613	17256	16399	379776	4.31807
			5	7951	6781	7005	7245.67	379776	1.90788		5	8171	7276	8370	7939	379776	2.09044
								Average	3.07167							Average	3.20087
								P value	0.913039
B	Matrigel + PBS
	WT							PDPN-tk
	Mouse #	Image #	PDPN Pixel	Total Pixel	% PDPN	Average		Mouse #	Image #	Lyve1 Pixel	Total Pixel	% PDPN	Average
	1	1	12117	3145728	0.385189	0.334517		1	1	674	3145728	0.0214259	0.0417497
		2	10439	3145728	0.331847				2	701	3145728	0.0222842
		3	9013	3145728	0.286516				3	2565	3145728	0.0815392
	2	1	9974	3145728	0.317065	0.255797		2	1	8958	3145728	0.284767	0.199827
		2	7954	3145728	0.252851				2	7496	3145728	0.238291
		3	6212	3145728	0.197474				3	2404	3145728	0.0764211
	3	1	10764	3145728	0.342178	0.324694		3	1	3275	3145728	0.104109	0.112131
		2	11742	3145728	0.373268				2	5375	3145728	0.170867
		3	8136	3145728	0.258636				3	1932	3145728	0.0614166
					Average	0.305003						Average	0.117902
					P value	0.035254
	Matrigel + VEGFC
	WT							PDPN-tk
	Mouse #	Image #	PDPN Pixel	Total Pixel	% PDPN	Average		Mouse #	Image #	Lyve1 Pixel	Total Pixel	% PDPN	Average
	1	1	140583	3145728	4.46901	4.41674		1	1	38912	3145728	1.23698	1.15968
		2	141201	3145728	4.48866				2	47256	3145728	1.50223
		3	135032	3145728	4.29255				3	23273	3145728	0.739829
	2	1	120485	3145728	3.83012	4.86344		2	1	32038	3145728	1.01846	1.24179
		2	154389	3145728	4.90789				2	40194	3145728	1.27773
		3	184098	3145728	5.85232				3	44958	3145728	1.42918
	3	1	104918	3145728	3.33525	4.07547		3	1	62910	3145728	1.99986	1.99672
		2	135653	3145728	4.31229				2	55201	3145728	1.75479
		3	144039	3145728	4.57888				3	70323	3145728	2.23551
					Average	4.45189						Average	1.46606
					P value	0.0011573
C	Peritumoral area			PDPN quantification
			WT								PDPN-tk
			Mouse #	Average PDPN+ pixel		Total pixel	Average		% PDPN		Mouse #	Average PDPN+ pixel		Total pixel	Average		% PDPN
			1		19172.7		379776		5.04843		1		10542.9		379776		2.77607
			2		14361		379776		3.78144		2		6557.14		379776		1.72658
			3		14987.4		379776		3.94639		3		7404.43		379776		1.94968
			4		13046.4		379776		3.4353		4		4468.86		379776		1.17671
			5		11100.3		379776		2.92285		5		7042.43		379776		1.85436
								Average	3.82688							Average	1.89668
								P value	0.00273922
	Intratumoral area			PDPN quantification
			WT								PDPN-tk
			Mouse #	Average PDPN+ pixel		Total pixel	Average		% PDPN		Mouse #	Average PDPN+ pixel		Total pixel	Average		% PDPN
			1		6242.16		379776		1.64364		1		3345.67		379776		0.880958
			2		4720.33		379776		1.24293		2		1626.67		379776		0.428323
			3		3633.33		379776		0.956704		3		1217.29		379776		0.320528
			4		4172.25		379776		1.09861		4		933.333		379776		0.245759
			5		4973.32		379776		1.30954		5		740		379776		0.194852
								Average	1.25028							Average	0.414084
								P value	0.00113437
	Peritumoral area			CD31 quantification
			WT								PDPN-tk
			Mouse #	Average CD31+ pixel		Total pixel	Average		% CD31		Mouse #	Average CD31+ pixel		Total pixel	Average		% CD31
			1		14786.7		379776		3.89354		1		8034.5		379776		2.11559
			2		9245.86		379776		2.43456		2		9248		379776		2.43512
			3		6642.86		379776		1.74915		3		8229		379776		2.1668
			4		8331.14		379776		2.1937		4		8837.5		379776		2.32703
			5		10226.9		379776		2.69287		5		11547.7		379776		3.04067
								Average	2.59276							Average	2.41704
								P value	0.674397
	Intratumoral area			CD31 quantification
			WT								PDPN-tk
			Mouse #	Average CD31+ pixel		Total pixel	Average		% CD31		Mouse #	Average CD31+ pixel		Total pixel	Average		% CD31
			1		6009.5		379776		1.58238		1		6128.13		379776		1.61362
			2		3107.5		379776		0.818245		2		5095.67		379776		1.34176
			3		7196		379776		1.8948		3		8578.43		379776		2.25881
			4		7350		379776		1.93535		4		5326.14		379776		1.40244
			5		6439		379776		1.69547		5		3988.32		379776		1.05018
								Average	1.58525							Average	1.53336
								P value	0.860667

## Sheet: Figure 3
A
		4T1;WT tumor volume (mm^3)
		Mouse #1	Mouse #2	Mouse #3	Mouse #4	Mouse #5	Mouse #6	Mouse #7	Mouse #8	Mouse #9	Mouse #10	Mouse #11	Mouse #12	Mouse #13	Mouse #14
	Day 5	178.813	96.9262	210.289	120.798	115.206	110.635	126.352	125.641	104.914	98.28	143	83.72	143	83.2
	Day 7	210.83	170.43	250.742	131.461	208.412	149.956	164.998	168.662	156.214	123.5	196.625	136.544	184.142	119.6
	Day 9	292.022	328.659	344.211	220.12	333.928	215.483	217.501	229.541	220.012	210.912	241.457	209.243	233.061	238.901
	Day 11	479.827	631.841	549.731	489.037	610.522	420.691	338.735	381.888	350.302	273.695	359.541	275.325	348.062	275.147
	Day 13	555.698	747.032	760.965	571.211	731.211	575.313	448.218	477.548	456.672	391.057	494.728	399.838	522.028	376.225
	Day 15	690.799	857.047	900.658	699.347	911.82	888.629	559.923	732.986	669.186	542.958	601.32	685.678	726.521	458.649
	Day 17	989.82	1182.82	1164.7	955.201	1158.28	973.077	607.88	928.606	801.263	624.407	682.635	895.565	811.697	695.094
	Day 19	1318.6	1749.17	1445.79	1120.85	1709.13	1172.31	786.128	1223.26	966.441	729.433	742.086	1044.28	999.166	798.41
	Day 21	1671.63	2123.94	2020.97	1695.01	2199.8	1616.73	1078.48	1502.92	1264.91	1099.05	881.361	1419.38	1478.18	1161.76
	Day 23	1795.74	2634.91	2305.65	1963.34	2656.86	1704.97	1301.45	1907.85	1427.59	1197.21	996.79	1572.87	1626.74	1193.54
		4T1;PDPN-tk tumor volume (mm^3)
		Mouse #1	Mouse #2	Mouse #3	Mouse #4	Mouse #5	Mouse #6	Mouse #7	Mouse #8	Mouse #9	Mouse #10	Mouse #11	Mouse #12	Mouse #13
	Day 5	129.178	116.971	93.9217	148.641	146.151	152.685	172.207	108.937	42.12	119.6	42.12	32.76	71.24
	Day 7	179.828	171.386	185.12	203.855	176.988	225.809	176.601	123.174	88.4	165.914	83.2	111.28	96.72
	Day 9	266.966	244.479	221.395	317.998	273.162	349.7	247.824	227.077	255.918	230.872	172.944	225.888	217.978
	Day 11	400.528	586.612	443.406	573.412	302.157	534.105	395.502	380.813	290.304	258.96	236.642	252.148	251.097
	Day 13	458.911	758.763	586.421	658.075	305.796	601.326	510.38	441.752	450.073	459.639	336.679	458.93	405.887
	Day 15	573.053	1019.96	808.085	744.249	292.032	886.044	747.057	643.034	638.107	563.713	405.153	522.694	490.857
	Day 17	646.139	1172.02	790.6	849.389	302.309	1141.12	855.007	736.343	846.217	710.613	482.632	796.573	643.93
	Day 19	932.888	1796.84	1150.07	999.61	327.66	1476.8	1181.42	1034.87	883.875	806.458	656.474	1035.96	719.206
	Day 21	1025.3	2006.06	1306.68	1397.02	1369.18	1597.95	1292.76	1289.08	1068.24	1085.76	938.718	1566.18	939.068
	Day 23	1152.31	2265.82	1528.33	1568.29	2397.16	1810.19	1498.22	1389.46	1250.67	1139.74	1035.79	1651.36	1032.7
B
		Number of Metastatic Lung Surface Nodules of 4T1 Orthotopic Model
		4T1;WT	4T1;PDPN-tk
		14	1
		9	1
		4	9
		4	1
		6	1
		5	2
		3	3
		10	4
		4
	Average	6.55556	2.75
	P value		0.0286331
C
		Number of Metastatic Lung Nodules (identified by H&E staining) of 4T1 Orthotopic Model
		4T1;WT	4T1;PDPN-tk
		14	2
		8	3
		4	9
		6	1
		5	2
		6	2
		8	3
		7	3
		7
	Average	7.22222	3.125
	P value		0.0064128

## Sheet: Figure 4
A	MMTV-PyMT Spontaneous Breast Tumor Model
		MMTV-PyMT;WT tumor volume (mm^3)
		Mouse #1	Mouse #2	Mouse #3	Mouse #4	Mouse #5	Mouse #6	Mouse #7	Mouse #8	Mouse #9	Mouse #10	Mouse #11	Mouse #12	Mouse #13
	Day 0	160	394.78	366	332	346.4	277.5	290	291.2	303.312	233.5	275.75	240	238.5
	Day 3.5	279.075	627.4	487.6	492	488.8	567.312	399.5	426.025	426.06	344	400.75	374.8	350.15
	Day 7	620	1073.4	648.8	665.5	567.525	702.312	545.5	511.896	670.938	505	498.17	463.072	537.1
	Day 10.5	1027.44	1186.7	713.9	700	680.5	855.42	799.5	885.78	791.944	771.19	717.45	586.575	878.009
	Day 14	1533	1272	914	1187.8	922.5	948.5	970.5	1037.61	1196.62	914.383	968.142	805.775	1250.04
	Day 17.5	2038.01	1509	1313.6	1714.8	1290.13	1324.1	1361.71	1368.52	1486.8	1223.33	1308	977.345	1450
		MMTV-PyMT;PDPN-tk tumor volume (mm^3)
		Mouse #1	Mouse #2	Mouse #3	Mouse #4	Mouse #5	Mouse #6	Mouse #7	Mouse #8	Mouse #9
	Day 0	250	360	247	271	580	444.25	297	296.9	253.475
	Day 3.5	321.2	360	579	466.5	615	556	330.04	409.75	387
	Day 7	464.75	500	745	709.6	724.8	601.5	444.316	720	516.57
	Day 10.5	673.312	924.5	1041	1153.3	787.2	844.35	560.663	959.604	678.292
	Day 14	1394.31	1076.5	1204	1365.98	897.14	897.5	704.375	1487.37	918.3
	Day 17.5	1780.78	1884.6	1545	1896	1207.93	1200	1112.5	1980.47	1478.1
B		Number of Cystic MMTV-PyMT Tumors per Mouse
	MMTV-PyMT;WT		MMTV-PyMT;PDPN-tk
		0		3
		1		2
		2		2
		1		3
		3		2
		1		3
		2		3
	Average	1.42857		2.57143
	P value			0.0230317
		Albumin IHC staining positive area of Cystic MMTV-PyMT Tumors per Mouse
	WT							PDPN-tk
	Mouse #	Image #	PDPN Pixel	Total Pixel	% PDPN	Average		Mouse #	Image #	Lyve1 Pixel	Total Pixel	% PDPN	Average
	1	1	228462	3145728	7.26261	7.29222		1	1	494485	3145728	15.7193	16.2428
		2	197541	3145728	6.27966				2	468523	3145728	14.8939
		3	262177	3145728	8.33438				3	569854	3145728	18.1152
	2	1	315524	3145728	10.0302	7.64933		2	1	598721	3145728	19.0328	22.9099
		2	241487	3145728	7.67666				2	679214	3145728	21.5916
		3	164870	3145728	5.24108				3	884117	3145728	28.1053
	3	1	307812	3145728	9.78508	9.41938		3	1	795214	3145728	25.2792	23.8243
		2	332187	3145728	10.5599				2	985241	3145728	31.32
		3	248925	3145728	7.91311				3	467892	3145728	14.8739
	4	1	310871	3145728	9.88232	8.75028		4	1	122872	3145728	3.906	8.81496
		2	221151	3145728	7.0302				2	398755	3145728	12.6761
		3	293758	3145728	9.33832				3	310257	3145728	9.8628
	5	1	208752	3145728	6.63605	6.65402		5	1	625874	3145728	19.896	22.369
		2	298722	3145728	9.49612				2	598721	3145728	19.0328
		3	120478	3145728	3.82989				3	886406	3145728	28.1781
	6	1	385247	3145728	12.2467	11.5255		6	1	393877	3145728	12.521	10.9498
		2	498752	3145728	15.8549				2	252047	3145728	8.01236
		3	203687	3145728	6.47504				3	387433	3145728	12.3162
	7	1	398742	3145728	12.6757	12.8573		7	1	871003	3145728	27.6884	31.053
		2	315874	3145728	10.0414				2	901478	3145728	28.6572
		3	498755	3145728	15.855				3	1158047	3145728	36.8133
					Average	9.16401						Average	19.452
					P value	0.0125892
C		Number of Metastatic Lung Surface Nodules of MMTV-PyMT Spontaneous Tumor Model
	MMTV-PyMT;WT		MMTV-PyMT;PDPN-tk
		6		2
		4		1
		2		2
		1		1
		2		1
		3		1
		2		2
		5		2
		5		1
		4
		1
		2
	Average	3.08333		1.44444
	P value			0.0067629
		Number of Metastatic Lung Nodules (identified by H&E staining) of MMTV-PyMT Tumors
	MMTV-PyMT;WT		MMTV-PyMT;PDPN-tk
		4		3
		7		1
		7		4
		2		1
		3		1
		6		1
		2		1
		5
		2
	Average	4.22222		1.71429
	P value			0.0108696
D		Number of Tumor-invaded Axillary Lymph Node
	MMTV-PyMT;WT		MMTV-PyMT;PDPN-tk
		0		1
		1		0
		1		0
		1		0
		0		0
		1		0
		2		0
		2		1
		1
	Average	1		0.25
	P value			0.0205344
		Total Tumnor Number per Mouse
	MMTV-PyMT;WT		MMTV-PyMT;PDPN-tk
		4		4
		7		3
		6		7
		7		3
		7		5
		7		6
		8		6
		5		6
		7		6
		8
		7
		8
		8
	Average	6.84615		5.11111
	P value			0.00998152

## Sheet: Figure 5
B-D	Immunotyping profile of 4T1 Orthotopic Breast Tumor Model
	%CD45.2							%CD3							%CD4							Teff/Treg Ratio
		4T1;WT	4T1;PDPN-tk						4T1;WT	4T1;PDPN-tk						4T1;WT	4T1;PDPN-tk						4T1;WT	4T1;PDPN-tk
		33.4	48.9						2.61	5.28						60.4	63.2						1.19118	1.25965
		45.6	70.6						2.5	2.67						56.4	56.3						0.983051	1.36641
		76.4	60.3						6.34	2.41						51.9	57.8						1.59406	1.06643
		87.2	75.3						29.6	7.04						67.3	68.1						4.7931	3.9
		87.6	58						34.5	12.5						67	47						6.19554	1.13793
		59.9	31.8						15.4	34.5						56.9	71.6						2.01623	1.33858
		32.4	55.8						0.33	13.9						55.5	76.3						2.5	1.20723
		61.3	87.9						7.7	57.2						70.2	40						0.827381	8.79346
		40.6	68.5						0.45	24.7						71.3	78.2						3.09249	0.909474
	Average	58.2667	61.9					Average	11.0478	17.8					Average	61.8778	62.0556					Average	2.577	2.33102
	P value		0.693964					P value		0.378676					P value		0.971948					P value		0.819501
	%CD8							%CD11b							%CD11b+ Gr1-							%CD11b+ Gr1+
		4T1;WT	4T1;PDPN-tk						4T1;WT	4T1;PDPN-tk						4T1;WT	4T1;PDPN-tk						4T1;WT	4T1;PDPN-tk
		22.7	28						20.9	39.9						8.41	16.3						12.03	22.27
		29.1	19.6						26.3	55.2						13	25.9						12.39	27.18
		30.8	24						57	48.1						13.4	17.1						42.3	29.55
		30.3	25.3						18.4	54.5						5.68	9.24						11.89	44.12
		29.8	48.2						20.8	56.2						8.74	15.1734						11.33	32.58
		16.4	26.6						20.4	29.1						6.10239	13.0261						33.35	16.27
		23.9	14.4						12	28						6.11822	13.4074						13.92	21.62
		9.17	31.1						50.5	19.9						15.6798	5.3687						32.28	13.79
		22	10.7						7.9	49.5						3.29236	12.9758						19.01	37.28
	Average	23.7967	25.3222					Average	26.0222	42.2667					Average	8.93586	14.2768					Average	20.9444	27.1844
	P value		0.730946					P value		0.0384483					P value		0.0384053					P value		0.24215
	%CD11b+ Ly6G+							%CD11b+ Ly6C+							%CD11c
		4T1;WT	4T1;PDPN-tk						4T1;WT	4T1;PDPN-tk						4T1;WT	4T1;PDPN-tk
		8.49	12.8						3.54	9.47						0.194	0.432
		9.04	20.5						3.35	6.68						0.319	0.627
		29.2	20.3						13.1	9.25						0.428	0.485
		8.64	37.8						3.25	6.32						0.53	0.326
		8.3	26.2						3.03	6.38						1.01	3.73
		27.1	12.6						6.25	3.67						5.7	2.52
		13.3	17.8						0.62	3.82						0.71	4.65
		22.8	11.4						9.48	2.39						5.31	3.82
		17.5	33						1.51	4.28						2.22	5.78
	Average	16.0411	21.3778					Average	4.90333	5.80667					Average	1.82456	2.48556
	P value		0.22121					P value		0.576768					P value		0.520836

## Sheet: Supplementary
Supplementary FigureS4
D
		Lymphangioma Confluence (%) of Diaphragm										Lymphangioma Tissue Weight (g)
		IFA+GCV										IFA+GCV
		WT	αSMA-tk									WT	αSMA-tk
		8.12	12.32									0.011	0.016
		19.78	10.82									0.022	0.024
		15.86	12.54									0.017	0.021
		11.63	17.41									0.023	0.015
		17.59	16.67									0.019	0.014
	Average	14.596	13.952								Average	0.0184	0.018
	P value		0.802134								P value		0.892786
Supplementary Figure S5
A
		Matrigel+VEGFC		PDPN-Ki67 double-positive cell quantification
			WT								PDPN-tk
				PDPN-Ki67 double-positive								PDPN-Ki67 double-positive
			Mouse #	Image #1	Image #2	Image #3	Average				Mouse #	Image #1	Image #2	Image #3	Image #4	Average
			1	5	7	6	6				1	0	2	1	5	2
			2	7	11	8	8.66667				2	2	1	3	0	1.5
			3	9	8	6	7.66667				3	1	1	0	0	0.5
			4	6	2	6	4.66667				4	1	0	1	1	0.75
			5	9	7	3	6.33333				5	0	2	5	1	2
						Average	6.66667								Average	1.35
						P value	0.000581149
Supplementary FigureS5
B	LYVE1 immunochemistry staining quantification (Matrigel plug assay)
	Matrigel + PBS
	WT							PDPN-tk
	Mouse #	Image #	LYVE1+ pixel	Total Pixel	% LYVE1	Average		Mouse #	Image #	LYVE1+ pixel	Total Pixel	% LYVE1	Average
	1	1	6589	3145728	0.209459	0.253932		1	1	4308	3145728	0.136948	0.108772
		2	14027	3145728	0.445906				2	1975	3145728	0.0627836
		3	3348	3145728	0.10643				3	3982	3145728	0.126584
	2	1	12405	3145728	0.394344	0.348356		2	1	3380	3145728	0.107447	0.190873
		2	10847	3145728	0.344817				2	6821	3145728	0.216834
		3	9623	3145728	0.305907				3	7812	3145728	0.248337
	3	1	11898	3145728	0.378227	0.38733		3	1	10895	3145728	0.346343	0.223245
		2	10784	3145728	0.342814				2	8241	3145728	0.261974
		3	13871	3145728	0.440947				3	1932	3145728	0.0614166
					Average	0.329872						Average	0.174296
					P value	0.0419678
	Matrigel + VEGFC
	WT							PDPN-tk
	Mouse #	Image #	LYVE1+ pixel	Total Pixel	% LYVE1	Average		Mouse #	Image #	LYVE1+ pixel	Total Pixel	% LYVE1	Average
	1	1	127845	3145728	4.06408	3.17992		1	1	29205	3145728	0.928402	0.826655
		2	113643	3145728	3.61261				2	18311	3145728	0.582091
		3	58607	3145728	1.86307				3	30497	3145728	0.969474
	2	1	54545	3145728	1.73394	2.29549		2	1	22119	3145728	0.703144	0.919554
		2	72527	3145728	2.30557				2	27619	3145728	0.877984
		3	89558	3145728	2.84697				3	37042	3145728	1.17753
	3	1	116883	3145728	3.71561	3.22928		3	1	22998	3145728	0.731087	0.666184
		2	101008	3145728	3.21096				2	9997	3145728	0.317796
		3	86862	3145728	2.76127				3	29874	3145728	0.949669
					Average	2.90156						Average	0.804131
					P value	0.0159431
Supplementary FigureS7
A
	LYVE1 immunochemistry staining quantification (4T1 mammary tumors)
	WT							PDPN-tk
	Mouse #	Image #	LYVE1+ pixel	Total Pixel	% LYVE1	Average		Mouse #	Image #	LYVE1+ pixel	Total Pixel	% LYVE1	Average
	1	1	106951	3145728	3.39988	2.27496		1	1	31275	3145728	0.994205	0.901212
		2	68741	3145728	2.18522				2	25650	3145728	0.815392
		3	39000	3145728	1.23978				3	28124	3145728	0.894038
	2	1	37876	3145728	1.20405	1.54143		2	1	21727	3145728	0.690683	0.957521
		2	24777	3145728	0.78764				2	29919	3145728	0.951099
		3	82815	3145728	2.63262				3	38717	3145728	1.23078
	3	1	55784	3145728	1.77333	1.49604		3	1	20357	3145728	0.647132	0.825797
		2	42025	3145728	1.33594				2	32129	3145728	1.02135
		3	43375	3145728	1.37885				3	25446	3145728	0.808907
	4	1	42676	3145728	1.35663	3.25389		4	1	57505	3145728	1.82803	1.36825
		2	94411	3145728	3.00124				2	28635	3145728	0.910282
		3	169989	3145728	5.4038				3	42984	3145728	1.36642
	5	1	99881	3145728	3.17513	2.97945		5	1	44502	3145728	1.41468	1.9284
		2	121713	3145728	3.86915				2	66957	3145728	2.12851
		3	59582	3145728	1.89406				3	70528	3145728	2.24202
					Average	2.30915						Average	1.19624
					P value	0.0343733
B
	LYVE1 immunochemistry staining quantification (MMTV-PyMT mammary tumors)
	WT							PDPN-tk
	Mouse #	Image #	LYVE1+ pixel	Total Pixel	% LYVE1	Average		Mouse #	Image #	LYVE1+ pixel	Total Pixel	% LYVE1	Average
	1	1	38493	3145728	1.22366	1.05328		1	1	33061	3145728	1.05098	0.774924
		2	37414	3145728	1.18936				2	24769	3145728	0.787385
		3	23493	3145728	0.746822				3	15301	3145728	0.486406
	2	1	93688	3145728	2.97826	2.23085		2	1	10671	3145728	0.339222	0.515334
		2	64451	3145728	2.04884				2	27171	3145728	0.863743
		3	52390	3145728	1.66543				3	10791	3145728	0.343037
	3	1	44565	3145728	1.41668	1.77731		3	1	21350	3145728	0.678698	0.8143
		2	41375	3145728	1.31528				2	26803	3145728	0.852044
		3	81788	3145728	2.59997				3	28694	3145728	0.912158
	4	1	36792	3145728	1.16959	0.986565		4	1	15702	3145728	0.499153	0.866657
		2	25058	3145728	0.796572				2	43606	3145728	1.3862
		3	31254	3145728	0.993538				3	22480	3145728	0.71462
	5	1	65822	3145728	2.09243	1.73098		5	1	22484	3145728	0.714747	0.684441
		2	34748	3145728	1.10461				2	28034	3145728	0.891177
		3	62786	3145728	1.99591				3	14074	3145728	0.4474
					Average	1.5558						Average	0.731131
					P value	0.0227281
Supplementary FigureS8
C
	%CD19							%NK1.1
		4T1;WT	4T1;PDPN-tk						4T1;WT	4T1;PDPN-tk
		0.258	0.292						0.0073	0.0397
		0.632	0.231						0.041	0.0146
		0.627	0.207						0.0753	0.586
		21.7	6.78						0.627	0.0235
		18.8	0.37						0.154	0.2
		0.2	0.83						0.36	0.21
		1	1.65						0.24	0.17
		1.37	12.2						0.21	0.35
		2.14	0.27						0.29	0.43
	Average	5.19189	2.53667					Average	0.222733	0.224867
	P value		0.421414					P value		0.981709
